# Supplementary material for: Quantitative and Qualitative Assessment of Adhesive Thrombo-Fibrotic Lead Encapsulations (TFLE) of Pacemaker and ICD Leads in Arrhythmia Patients—A Post Mortem Study
Source: Front Cardiovasc Med. 2020 Nov 30;7:602179. doi: 10.3389/fcvm.2020.602179 (PMC7734031; doi:10.3389/fcvm.2020.602179)
Supplement: Supplementary file 1 [file Table_1.XLSX]

## Sheet: Sheet1
caption	lead type	anchor type	tine/screw length [mm]	tine material	company	model	diam [mm]	outer insulation	OI material	ring electrode surface	drug eluting ring	amount [mg]	DER material	tip electrode surface	drug eluting tip	DET material	drug amount [mg]	SCV ICD coil surface	RV ICD coil surface	backfill	patient age	dwell time [mths]
I	RV - ICD	active	1.8	-	Biotronik	Linox SD 65/18	2.6	SI	INT	fractal iridium	no	-	-	fractal iridium	DXA	SI	1.0 ± 30 %	platinum/iridium	platinum/iridium	SI	66	114
II	RV - ICD	active	1.8	-	Biotronik	Linox SD 65/18	2.6	SI	INT	fractal iridium	no	-	-	fractal iridium	DXA	SI	1.0 ± 30 %	platinum/iridium	platinum/iridium	SI	80	113
III	RV - ICD	active	1.8	-	Biotronik	Linox Smart SD 65/18	2.6	SI	SGL	fractal iridium	no	-	-	fractal iridium	DXA	SI	1	platinum/iridium	platinum/iridium	SI	81	?
IV	RV - ICD	active	1.8	-	Medtronic	6947 Sprint Quattro Secure	2.8	PU	55D/80A	platinum	?	?	?	platinum	DXA/DXSP	SI	1.0	platinum	platinum	?	63	51
V	RV - ICD	active	1.8	-	Medtronic	6947 Sprint Quattro Secure	2.8	PU	55D/80A	platinum	no	-	?	platinum	DXA/DXSP	SI	1.0	platinum	platinum	?	68	54
VI	RV - ICD	active	1.8	-	Medtronic	6947 Sprint Quattro Secure	2.8	PU	55D/80A	platinum	?	?	?	platinum	DXA/DXSP	SI	1.0	platinum	platinum	?	82	81
VII	RV - ICD	passive	?	?	Medtronic	6944 Sprint Quattro	2.7	PU	?	?	?	?	?	platinized platinum	DXA/DXSP	SI	1	platinum clad tantalum	platinum clad tantalum	SI	90	145
VIII	RV - ICD	passive	2.5	?	Medtronic	6942 Sprint	2.6	SI	SIC	-	-	-	-	platinum (porous)	DXSP	rubber	< 1.0	platinum	platinum	?	84	240
IX	RV - ICD	active	1.9	-	Boston Scientific	Endotak Reliance S 0138	2.7	SI	SI	-	-	-	-	platinum-iridium	DXA	SI	0.89	-	?	SI	84	133
X	RV - ICD	active	1.8	-	Medtronic	6935M Sprint Quattro Secure S	2.8	PU	55D/80A (ISO)	platinized platinum	no	-	-	platinized platinum	DXA/DXSP	SI	1	-	platinum	SI	82	28
XI	RV - ICD	?	?	?	?	?	?	?	?	?	?	?	?	?	?	?	?	?	?	?	84	?
	RV - PM	passive	4 tines	SI	Biotronik	Arox 60-BP	2.4	SI	SI	fractal iridium	no	-	-	fractal iridium	no	no	-	-	-	-	89	64
	RV - PM	passive	3 tines	SI	Biotronik	Selox ST 60	2.2	SI	SI	fractal iridium	no	-	-	fractal iridium	DXA	SI	0.75	-	-	-	88	80
	RV - PM	passive	3 tines	SI	Biotronik	Selox ST 60	2.2	SI	SI	fractal iridium	no	-	-	fractal iridium	DXA	SI	0.75	-	-	-	88	59
	RV - PM	passive	?	PU	Biotronik	Siello T 60	1.8	PU	55D	fractal iridium	no	-	-	fractal iridium	DXA	SI	0.27 ± 15 %	-	-	-	82	15
	RV - PM	passive	?	SI	Biotronik	Polyrox PX 60-UP	2.2	SI	SI	fractal iridium	-	-	-	fractal iridium	no	no	-	-	-	-	92	153
	RV - PM	passive	?	PU	Biotronik	Siello T 60	1.8	PU	55D	fractal iridium	no	-	-	fractal iridium	DXA	SI	0.27 ± 15 %	-	-	-	91	64
	RV - PM	active	1.8	-	Biotronik	Safio S 60	2.2	SI	SI	fractal iridium	no	-	-	fractal iridium	DXA	SI	0.75	-	-	-	79	60
	RV - PM	passive	3 tines	SI	Biotronik	Selox ST 60	2.1	SI	SI	fractal iridium	no	-	-	fractal iridium	DXA	SI	0.75	-	-	-	90	114
	RV - PM	passive	?	PU	Biotronik	Siello T 60	1.8	PU	55D	fractal iridium	no	-	-	fractal iridium	DXA	SI	0.27 ± 15 %	-	-	-	90	74
	RV - PM	active	1.8	-	Biotronik	Siello S 60	1.8	PU	55D	fractal iridium	no	-	-	fractal iridium	DXA	SI	0.85	-	-	-	89	81
	RV - PM	active	1.8	-	Medtronic	5076 CapSureFix Novus	2.0	SI	MED4719	platinized platinum	no	-	-	platinized platinum alloy	DXA	-	1.0	-	-	-	82	?
	RV - PM	passive	2.5	PU	Medtronic	4074 CapSure Sense	1.8	PU	55D	titanium nitride coated platinum	no	-	-	porous titanium nitride coated platinum alloy	DXA	SI	1.0	-	-	-	71	20
	RV - PM	passive	2.5	?	Medtronic	4033 CapSure Z	1.2	PU	55D	-	-	-	-	platinized platinum (porous)	DXSP	SI	< 1.0	-	-	-	87	197
	RV - PM	passive	2.5	?	Medtronic	4033 CapSure Z	1.2	PU	55D	-	-	-	-	platinized platinum (porous)	DXSP	SI	< 1.0	-	-	-	90	?
	RV - PM	passive	2.5	PU	Medtronic	5054 CapSure Z Novus	2	SI	SI	polished platinum	no	-	-	platinized platinum (porous)	DXSP	SI	1	-	-	-	91	64
	RV - PM	active	1.8	-	Medtronic	5076 CapSureFix Novus	2	SI	MED4719	platinized platinum	no	-	-	platinized platinum	DXA	SI	1	-	-	-	88	35
	RV - PM	active	1.8	-	Medtronic	4076 CapSureFix Novus	1.9	PU	55D	titanium nitride coated platinum	no	-	-	titanium nitride coated platinum	DXA	SI	1	-	-	-	83	<1
	RV - PM	active	1.8	-	Medtronic	5076 CapSureFix Novus	2	SI	MED4719	platinized platinum	no	-	-	platinized platinum	DXA	SI	1	-	-	-	87	<1
	RV - PM	passive	2.5	?	Medtronic	4033 CapSure Z	1.2	PU	55D	-	-	-	-	platinized platinum (porous)	DXSP	SI	< 1.0	-	-	-	97	?
	RV - PM	passive	2.5	PU	Medtronic	5054 CapSure Z Novus	2	SI	SI	polished platinum	no	-	-	platinized platinum, porous	DXSP	SI	< 1.0	-	-	-	87	122
	RV - PM	passive	?		Medtronic	4073 CapSure Sense	1.2	PU	55D	-	-	-	-	platinum with porous titanum nitrid coating	DXA	?	1	-	-	-	79	123
	RV - PM	active	1.8	-	Medtronic/VITATRON	Crystalline ICF09B	2.03	SI	MED4719	platinized platinum	no	-	-	platinized platinum	DXA	SI	< 1.0	-	-	-	75	81
	RV - PM	active	2	-	SJM	TendrilLeads Assy 1888	1.9	SI/PU	OPT	titanium nitrid coated platinum-iridium	?	?	?	titanium nitrid coated platinum-iridium	DXSP	SI	<1.0	-	-	-	82	28
	RV - PM	passive	?	?	Sorin Group	XFINE TX26D	1.6	PU	?	platinum-iridium	no	-	-	carbon	DXSP	?	< 1.0	-	-	-	87	?
	RV - PM	passive	2.4	PU	Medtronic/VITATRON	Crystalline ICL08	1.7	SI	MED4719	-	-	-	-	platinized platinum (porous)	DXA/DXSP	SI	1	-	-	-	92	61
	RA - PM	passive	4 tines	SI	Biotronik	Arox 53-JBP	2.4	SI	SI	fractal iridium	no	-	-	fractal iridium	no	no	-	-	-	-	89	64
	RA - PM	passive	3 tines	SI	Biotronik	Synox SX 53 JBP	2.2	SI	SI	fractal iridium	no	-	-	fractal iridium	no	no	-	-	-	-	88	80
	RA - PM	active	1.9	-	Biotronik	Selox SR 53	2.4	SI	SI	fractal iridium	no	-	-	fractal iridium, Parylene C	DXA	SI	1.0 ± 30 %	-	-	-	88	59
	RA - PM	active	1.8	-	Biotronik	Siello S 45	1.8	PU	55D	fractal iridium	no	-	-	fractal iridium	DXA	SI	0.85	-	-	-	82	15
	RA - PM	active	1.5	-	Biotronik	Y 53-S BP / 60-BP	2	SI	SI	fractal iridium	no	-	-	fractal iridium	no	no	-	-	-	-	92	?
	RA - PM	active	1.8	-	Biotronik	Setrox S	2.2	SI	INT	fractal iridium	no	-	-	fractal iridium	DXA	SI	0.75	-	-	-	84	120
	RA - PM	active	1.9	-	Biotronik	Selox SR 53	2.4	SI	SI	fractal iridium	no	-	-	fractal iridium, parylene C	DXA	SI	1.0 ± 30 %	-	-	-	90	114
	RA - PM	active	1.8	-	Biotronik	Setrox S 53	2.2	SI	INT	fractal iridium	no	-	-	fractal iridium	DXA	SI	0.75	-	-	-	89	81
	RA - PM	active	1.8	-	Medtronic	5076 CapSureFix Novus	2	SI	MED4719	platinized platinum	no	-	-	platinized platinum	DXA	SI	1	-	-	-	68	54
	RA - PM	active	1.8	-	Medtronic	5076 CapSureFix Novus	2.0	SI	MED4719	platinized platinum	no	-	-	platinized platinum	DXA	SI	1.0	-	-	-	71	20
	RA - PM	active	1.7	-	Medtronic	4068 CapSureFix	2.3	PU	80A	platinum	no	-	-	platinum	DXSP	SI	< 1.0	-	-	-	87	197
	RA - PM	passive	2.5	PU	Medtronic	5554 CapSure Z Novus	2.0	SI	SI	polished platinum	no	-	-	platinized platinum (porous)	DXSP	SI	1.0	-	-	-	90	?
	RA - PM	active	1.8	-	Medtronic	5076 CapSureFix Novus	2	SI	MED4719	platinized platinum	no	-	-	platinized platinum	DXA	SI	1	-	-	-	88	35
	RA - PM	active	1.8	-	Medtronic	5076 CapSureFix Novus	2	SI	MED4719	platinized platinum	no	-	-	platinized platinum	DXA	SI	1	-	-	-	82	28
	RA - PM	active	1.8	-	Medtronic	5076 CapSureFix Novus	2	SI	MED4719	platinized platinum	no	-	-	platinized platinum	DXA	SI	1	-	-	-	83	<1
	RA - PM	active	1.8	-	Medtronic	5076 CapSureFix Novus	2	SI	MED4719	platinized platinum	no	-	-	platinized platinum	DXA	SI	1	-	-	-	87	<1
	RA - PM	passive	2.5	?	Medtronic	4533 CapSure Z	1.5	PU	55D	-	-	-	-	platinized platinum	DXSP	SI	< 1.0	-	-	-	97	?
	RA - PM	active	1.8	-	Medtronic	4076 CapSureFix Novus	1.9	PU	55D	titanium nitride coated platinum	no	-	-	titanium nitride coated platinum	DXA	SI	1	-	-	-	82	81
	RA - PM	active	1.8	-	Medtronic/VITATRON	Crystalline ICF09B	2.03	SI	MED4719	platinized platinum	no	-	-	platinized platinum	DXA	SI	< 1.0	-	-	-	75	81
	RA - PM	active	2	-	SJM	TendrilLeads Assy 1888	1.9	SI/PU	OPT	titanium nitrid coated platinum-iridium	?	?	?	titanium nitrid coated platinum-iridium	DXSP	SI	<1.0	-	-	-	82	28
	RA - PM	active	1.8	-	SJM	Optisense 1999	1.9	SI/PU	OPT	titanium nitride coated titanium (GR2)	no	-	-	titanium nitride coated platinum-iridium	DXSP	?	< 1.0	-	-	-	84	61
	RA - PM	active	?	-	Sorin Group	BEFLEX RF45D	2	SI	?	platinum-iridium	no	-	-	titanium nitride coated platinum/iridium	DXSP	?	< 1.0	-	-	-	87	?
	RA - PM	active	1.8	-	VITATRON	Crystalline ICF09B	2.03	SI	MED4719	platinized platinum	no	-	-	platinized platinum	DXA	SI	1.0	-	-	-	92	61
	LV - CRT	no anchor	-	-	Biotronik	Corox OTW-L 85-BP	1.8	PU	55D	fractal iridium	DXA	0.5	SI	fractal iridium	DXA	SI	0.5 (2x)	-	-	-	81	?
	LV - CRT	no anchor	-	-	Medtronic	4194 Attain OTW	2	PU	55D	platinum (coil)	no	-	-	platinized platinum	DXSP	?	1	-	-	-	82	28
	LV - CRT	no anchor	-	-	SJM	Quartet (1458Q/86)	1.6	SI/PU	OPT	titan nitrid-coated platinum-iridium	no	-	-	titan nitrid-coated platinum-iridium	DXSP	SI	< 1.0	-	-		84	3
